# Supplementary material for: Multivessel versus IRA-only PCI in patients with NSTEMI and severe left ventricular systolic dysfunction
Source: PLoS One. 2021 Oct 13;16(10):e0258525. doi: 10.1371/journal.pone.0258525 (PMC8513855; doi:10.1371/journal.pone.0258525)
Supplement: S1 Dataset — (XLSX) [file pone.0258525.s006.xlsx]

## Sheet: #LN00138
Sex	Dyspnea	SBP	DBP	HR	Killip	Ht	Wt	AC	rhythm	PHx	HTN	DM	DL	Prev_MI	Prev_angina	Prev_HF	Prev_CVA	Prev_CVA1	Smoking	FHx	FamilyHistoryofEarlyAgeIschemicHeartDisease_1	Hb	Plt	Glu	Cr	CK_max	CK_MB	TnI	TnT	TC	TG	HDL	LDL	hsCRP	NTproBNP	BNP	Aspirin	Clopidogrel	Prasugrel	Ticargrelor	CCB	BB	ACEi	ARB	Statin	Oral_anticoagulant	OHA	Puncture_route	GP2b3a
Male	0	109	75	58	1	162	76	.	Sinus rhythm	1	1	1	1	0	0	0	0	0	Never smoker	0		10.5	239	79	15.2	4980	265.6	106.1		132	.	.	.	0.2		.	1	1	0		1	1	0	0	0	0	0	Transfemoral	1
Male	1	156	91	114	3	174	68	.	Atrial fibrillation,Wide QRS tachycardia	1	1	1	0	1	0	0	0	0	Ex- smoker	0		10.8	218	417	8.8	169	64.6	116.81		168	133	54	83	7.83		4901	1	1	0		0	1	1	0	1	0	0	Transfemoral	0
Male	1	147	77	97	2	161	43	.	Sinus rhythm	1	1	1	0	0	0	0	.	1	Never smoker	0		10.2	164	324	1.7	81	4.9	0.42		141	.	.	.	2.22		4911	1	1	0		0	0	1	0	1	0	1	Transfemoral	0
Female	1	154	79	95	3	162	48	.	Sinus rhythm	1	1	1	0	0	0	0	0	0	Never smoker	0		10.7	196	136	1.2	46	8.7	1.89		195	128	41	127	1.31		1453	1	1	0	0	0	1	0	1	1	0	1	Transfemoral	0
Male	0	179	79	93	1	162	65	.	Sinus rhythm	1	0	1	0	1	0	0	.	1	Ex- smoker	1	No	11.5	167	111	1.4	147	5.1	0.35		166	83	26	124	0.18		1255	1	0	0	0	0	0	0	0	1	0	0	Transfemoral	0
Male	1	114	79	108	1	167	58	.	Other	1	1	0	0	0	0	0	.	.	Unknown	0		10.9	298	131	0.9	195	9.2	3.48	0.45	194	92	61	128	21.49		1583	1	1	1	0	0	0	0	0	1	0	0	Transfemoral	0
Male	1	180	86	126	1	165	53	.	Sinus rhythm	1	1	1	0	0	0	0	0	0	Unknown	0		8.6	113	127	6.3	169	26.5	15.37		119	.	.	.	10.9		.	1	1	0	0	0	1	0	1	1	0	0	Transradial	0
Male	1	66	54	90	4	167	56	76	Sinus rhythm	1	1	1	1	0	0	0	0	0	Current smoker	0		11.1	197	112	1.3	218	1.26	34.957		150	118	41	79	8.48	6176	1830	1	1	0		0	1	1	0	1	0	1	Transradial	0
Female	1	114	84	85	1	162	63	101	Atrial fibrillation	1	1	1	0	0	0	0	0	0	Never smoker	0		14.4	224	575	1.6	1703	163.24	38.329		150	64	47	87	1.29	11204	1110	1	1	0		0	1	0	0	1	1	1	Transfemoral	0
Male	0	166	108	90	1	160	66	84	Sinus rhythm	1	1	1	0	1	0	0	0	0	Ex- smoker	0		13.1	144	173	1.2	348	65.45	25.434		171	.	.	.	0.29	10474	1110	1	1	0		0	1	0	1	1	0	1	Transradial	0
Male	0	176	97	64	1	175	73	81	Sinus rhythm	0	0	0	0	0	0	0	0	0	Never smoker	0		13.9	113	375	1.5	1249	81.78	59.811		213	.	.	.	.	805.8	.	1	1	0	0	0	1	1	0	1	0	0	Transradial	0
Male	0	134	86	71	1	166	63	81	Sinus rhythm	0	0	0	0	0	0	0	0	0	Never smoker	0		14.1	150	115	1.3	131	19.62	7.029		180	126	51	114	0.52	870.4	.	1	1	0	0	0	1	1	0	1	0	0	Transradial	0
Male	0	38	26	57	4	175	62	81	Sinus rhythm	1	0	0	0	0	1	0	0	0	Current smoker	0		12.2	173	170	1.4	7957	876.4	500		133	106	48	78	0.03	924.1	.	1	1	0	0	0	0	0	1	1	0	0	Transfemoral	0
Male	0	92	49	108	3	165	37	58	Sinus rhythm	0	0	0	0	0	0	0	0	0	Current smoker	0		9.2	338	164	1.6	.	42.65	3.812		95	76	37	39	14.48	11191	.	1	1	0	0	0	0	1	0	0	0	0	Transfemoral	0
Male	1	157	97	113	1	174	71	91	Sinus rhythm	1	1	0	1	1	0	0	0	0	Never smoker	1	No	13.8	209	102	2.1	.	30.8	.		141	119	40	79	0.39	2869	.	1	1	0	0	1	1	0	1	1	0	0	Transradial	0
Female	1	147	122	108	2	151	55	86	Sinus rhythm	1	1	0	1	0	0	0	0	0	Never smoker	0		12.3	277	170	0.7	.	6.02	.		.	.	.	.	0.44		.	1	1	0	0	0	1	1	0	1	0	0	Transradial	0
Male	1	170	75	120	1	.	.	.	Sinus rhythm	1	1	0	0	0	0	0	0	0	Never smoker	0		10.5	252	125	5.1	68	.	1.6		156	66	60	80	4.21	35000	.	1	1	0	0	0	1	0	1	1	0	0	Transfemoral	0
Male	0	162	84	84	1	170	58	.	Sinus rhythm	1	1	1	0	0	0	0	0	0	Current smoker	0		15.1	229	301	0.7	215	.	1.027		170	73	41	127	0.37	3007	.	1	0	0	1	0	1	1	0	1	0	1	Transradial	0
Male	0	137	85	69	1	167	57	.	Sinus rhythm	0	0	0	0	0	0	0	0	0	Current smoker	0		14.8	169	123	1.1	1749	.	212.856		187	78	61	123	0.07	2906	376	1	0	0	1	0	1	1	0	1	0	0	Transfemoral	0
Female	1	136	81	106	3	150	62	.	Sinus rhythm	1	1	0	0	0	0	1	0	0	Never smoker	0		11.4	342	353	2.3	877	79.45	45.309		319	202	40	248	1.52	35000	.	1	1	0	1	0	0	0	0	1	0	0	Transfemoral	0
Male	0	133	86	97	1	179	77	.	Sinus rhythm	1	1	0	0	0	1	0	.	1	Current smoker	1	No	14.4	235	116	0.6	1931	43.99	50.971		154	72	57	80	7.24	2674	.	1	1	0		0	1	0	1	1	0	0	Transradial	1
Male	1	185	99	137	3	165	56	.	Other	1	1	0	1	0	1	0	0	0	Never smoker	0		14.6	262	269	1.2	724	97.21	73.455		201	54	50	128	9.01	6879	.	1	1	0		0	1	0	0	1	1	0	Transfemoral	1
Male	1	130	60	106	3	165	0	.	Sinus rhythm	1	1	1	1	0	0	0	0	0	Never smoker	0		10.4	663	318	1.2	131	12.38	4.627		150	106	22	104	4.21	3954	.	1	1	1	0	0	0	1	0	1	0	1	Transradial	1
Female	1	111	47	99	3	145	48	.	Sinus rhythm	1	1	1	1	1	0	0	0	0	Never smoker	0		11.3	224	809	8.2	729	75.95	137.136		123	44	38	62	0.37	33800	.	1	1	0	1	0	1	0	1	1	0	1	Transfemoral	0
Male	1	147	86	118	1	168	55	.	Sinus rhythm	1	0	1	0	0	0	0	0	0	Ex- smoker	0		12.8	233	172	1.2	129	15.82	6.264		90	46	32	49	0.82	3266	.	1	1	0	0	0	0	0	1	1	0	1	Transradial	0
Female	0	120	97	100	3	160	50	.	Sinus rhythm	1	1	1	1	0	0	0	0	0	Never smoker	0		8.3	238	272	1	357	23.57	25.517		91	67	36	36	5.58	14726	.	1	1	0	0	0	1	0	0	1	0	0	Transradial	1
Male	1	158	101	102	3	173	78	.	Other	1	0	1	0	0	0	0	0	0	Current smoker	0		13.6	512	177	1	320	4.13	11.489		149	92	39	96	2.26	8317	.	1	0	0	1	1	0	0	1	1	0	1	Transfemoral	1
Female	0	131	82	103	1	160	65	.	Other	1	1	1	0	0	0	0	.	1	Never smoker	0		15.4	298	88	0.6	192	68.33	39.394		162	69	33	114	0.12		.	1	0	0	1	0	1	0	0	1	0	1	Transfemoral	0
Male	0	140	90	136	3	158	60	.	Sinus rhythm	1	0	1	0	0	0	0	0	0	Never smoker	0		13.6	186	338	1	.	121.6	.	2.5	144	.	.	.	.	1905	.	1	1	0	0	0	1	1	0	0	0	0	Transfemoral	0
Male	0	100	60	60	1	176	80	.	Sinus rhythm	1	1	0	0	0	0	0	0	0	Current smoker	0		14.6	247	106	0.7	.	79.7	.	0.55	188	264	30	113	.	920.8	.	1	1	0	0	0	1	0	0	1	0	0	Transradial	0
Female	1	110	70	110	2	148	49	.	Atrial fibrillation	1	1	0	0	0	0	0	0	0	Never smoker	0		11.7	270	186	1	.	81.42	.	3	200	92	43	151	.		.	1	1	0	0	0	1	0	0	1	0	0	Transfemoral	0
Female	0	156	71	92	1	157	41	.	Sinus rhythm	1	1	1	0	0	1	0	0	0	Never smoker	0		10.4	114	778	5	.	69	.	0.43	132	.	.	.	.		.	1	1	0	0	0	1	0	0	1	0	0	Transfemoral	0
Male	0	125	71	106	1	172	70	.	Other	1	0	0	0	0	0	0	0	0	Current smoker	0		15.6	192	162	0.8	.	26.3	.	0.014	154	.	.	.	.	4271	.	1	1	0	0	0	0	0	0	1	0	1	Transradial	0
Female	0	82	36	97	4	159	58	.	Sinus rhythm	1	0	1	0	0	0	0	0	0	Never smoker	0		8.2	92	.	2.1	.	4.7	.	1.4	.	.	.	.	.		.	1	1	0	0	0	1	1	0	1	0	1	Transfemoral	0
Male	0	114	76	53	1	160	70	.	Sinus rhythm	1	1	1	1	1	0	0	0	0	Ex- smoker	0		13.6	204	105	1.3	.	71.8	34.59		175	197	55	97	.	1868	.	1	1	0		0	1	1	0	1	0	0	Transradial	0
Male	0	155	96	105	1	165	53	.	Sinus rhythm	1	1	1	0	0	1	0	.	1	Current smoker	0		8.2	217	113	3.6	.	1.6	2.23		126	70	32	64	4	30000	.	1	1	0		0	1	0	0	1	0	1	Transfemoral	0
Female	1	135	72	79	1	150	53	.	Sinus rhythm	1	1	1	0	0	0	0	0	0	Never smoker	0		9.2	230	83	4.6	.	17.75	2.4		115	190	19	60	20.89	30000	.	1	1	0		0	1	1	0	1	0	0	Transfemoral	0
Male	1	171	95	123	3	170	62	.	Atrial fibrillation	0	0	0	0	0	0	0	0	0	Never smoker	0		14.5	263	219	0.8	.	1.8	4.38		188	90	47	124	.	2361	.	1	1	0		0	1	1	0	1	0	0	Transfemoral	0
Female	1	131	72	102	3	145	45	.	Sinus rhythm	0	0	0	0	0	0	0	0	0	Never smoker	0		11.8	248	261	0.6	.	8.2	11.84		187	77	50	125	0.26	8631	.	1	1	0		0	1	0	1	1	0	0	Transfemoral	0
Male	0	123	69	94	1	163	53	.	Sinus rhythm	1	1	1	0	0	0	0	.	1	Current smoker	0		13.8	161	137	11.1	.	5.1	2.68		152	80	55	85	.	30000	.	1	1	0		0	1	1	0	1	0	0	Transfemoral	0
Female	0	121	65	91	3	156	46	.	Sinus rhythm	1	1	0	0	0	0	0	.	1	Never smoker	0		11.4	183	.	0.8	.	27.9	28.3		122	60	48	65	.	26519	.	1	1	0		0	0	0	0	1	0	0	Transfemoral	0
Male	1	134	73	61	1	163	64	.	Sinus rhythm	1	1	0	0	0	0	0	0	0	Ex- smoker	0		17	207	99	0.9	.	2.2	0.163		87	67	25	52	.	698.3	.	1	1	0	0	0	1	0	1	1	0	0	Both puncture	0
Male	0	144	77	86	1	160	57	.	Sinus rhythm	1	1	1	1	0	0	0	0	0	Never smoker	0		13.3	298	258	1.1	.	46.4	87		214	69	13	143	.		.	1	1	0	0	0	1	1	0	1	0	1	Transfemoral	0
Female	0	93	60	88	1	164	76	.	Sinus rhythm	1	1	1	0	0	0	0	0	0	Never smoker	0		10.5	196	249	6.1	.	50.9	16.4		150	121	45	98	6.45	30000	.	1	1	0	0	0	1	0	0	0	0	1	Transfemoral	0
Male	0	170	107	79	1	172	82	.	Sinus rhythm	1	1	0	0	0	0	0	0	0	Current smoker	0		15.1	217	128	1	.	10.6	1.87		196	48	52	149	.		.	1	1	0	0	0	1	1	0	1	0	0	Transfemoral	0
Male	0	143	100	103	1	176	72	.	Sinus rhythm	1	1	1	0	0	0	0	0	0	Unknown	1	No	17.3	246	276	0.9	.	23.3	281		226	242	33	160	.	243	.	1	1	0	0	0	1	1	0	1	0	1	Both puncture	0
Male	1	97	71	132	3	162	49	.	Sinus rhythm	1	0	1	0	0	0	0	0	0	Never smoker	0		12.2	266	122	1.3	.	9.1	16.4		206	82	47	147	.	26816	.	1	1	0	0	0	0	0	0	1	1	0	Transfemoral	0
Male	1	160	90	104	1	165	59	.	Sinus rhythm	1	1	0	0	0	1	0	0	0	Ex- smoker	0		11.3	251	171	1.6	.	5.5	5.48		203	89	74	142	.	6143	.	1	1	0	0	0	1	0	0	1	0	0	Transfemoral	0
Male	0	185	92	72	1	157	52	.	Sinus rhythm	0	0	0	0	0	0	0	0	0	Current smoker	0		14.5	161	277	1.2	.	2.3	11.8		130	144	34	71	.	855	.	1	1	0	0	0	1	1	0	1	0	1	Transradial	0
Male	0	148	93	115	2	.	.	.	Sinus rhythm	0	0	0	0	0	0	0	0	0	Current smoker	0		14.6	303	202	1	.	4.6	3.41		218	112	44	172	.	954	.	1	1	0	0	0	1	1	0	1	0	0	Transfemoral	0
Female	1	136	105	98	3	160	45	.	Wide QRS tachycardia	0	0	0	0	0	0	0	0	0	Never smoker	0		12.7	290	108	1	.	9.6	5.57		157	92	52	87	.	9085	.	1	1	0	0	0	1	1	0	1	0	0	Transfemoral	0
Male	0	115	73	86	1	169	72	.	Sinus rhythm	0	0	0	0	0	0	0	0	0	Never smoker	0		16.3	198	283	1	.	5.7	8.6		145	192	26	84	.	0.1	.	1	0	0	1	0	1	1	0	1	0	1	Transradial	0
Male	1	101	59	84	1	160	60	.	Sinus rhythm	1	1	1	0	1	0	0	0	0	Ex- smoker	0		12.9	161	134	1.6	.	6.3	1.2		.	.	.	54	.	10763	.	1	1	0	0	0	1	1	0	1	0	1	Both puncture	0
Male	0	124	74	91	1	170	85	.	Sinus rhythm	1	1	1	0	0	0	0	0	0	Current smoker	0		16	270	93	0.8	.	1.9	0.1		239	141	31	197	.	209	.	1	0	0	1	0	1	1	0	1	0	0	Transradial	0
Female	0	159	86	65	1	156	78	.	Sinus rhythm	1	0	0	0	1	0	0	0	0	Never smoker	0		10	115	.	1.5	.	12.9	3		128	60	55	71	.	9957	.	1	1	0	0	0	0	1	0	1	0	0	Transfemoral	0
Male	1	112	81	132	1	158	42	.	Wide QRS tachycardia	1	0	1	0	0	0	0	0	0	Ex- smoker	0		14	245	325	0.7	.	4	1.6		101	104	27	64	.	2431	.	1	1	0	0	0	0	0	0	0	0	1	Transfemoral	0
Female	0	126	59	62	1	148	42	.	Sinus rhythm	1	0	1	0	1	0	0	0	0	Never smoker	0		10.7	205	239	1.3	.	2.7	0.4		162	149	36	111	.		.	1	1	1	0	0	1	0	1	1	0	0	Transfemoral	0
Male	0	108	61	98	1	158	56	.	Sinus rhythm	1	1	0	0	0	0	0	0	0	Never smoker	0		12.1	218	123	0.6	.	1.9	0.1		166	55	68	92	.	1239	.	1	1	0	0	0	1	1	0	1	0	0	Transradial	0
Male	1	193	115	106	3	167	70	.	Sinus rhythm	1	1	1	0	0	0	1	0	0	Ex- smoker	0		11.6	288	166	1.6	352	7.4	0.043		135	57	40	89	.		1318	1	1	0	1	0	1	0	1	1	0	1	Transradial	0
Female	0	147	79	118	2	158	60	.	Sinus rhythm	1	1	1	0	0	0	0	.	1	Never smoker	0		11.2	173	364	1.5	183	9	4.035		152	246	24	105	.		3254	1	0	0	1	0	0	1	0	1	0	1	Transfemoral	0
Male	1	142	84	112	1	166	60	.	Sinus rhythm	1	0	1	0	0	0	0	0	0	Ex- smoker	0		10.8	319	203	1.5	401	15.7	1.092		217	135	42	161	.		4500	1	1	0	0	0	1	1	0	1	0	1	Transradial	0
Male	1	140	100	102	3	161	56	.	Sinus rhythm	1	1	0	0	0	0	0	0	0	Current smoker	0		11	484	193	2.5	114	6.02	0.66		224	106	45	157	1.55		6504	1	1	0		0	1	0	0	0	0	0	Transfemoral	0
Male	1	120	80	62	3	175	60	.	Sinus rhythm	1	1	1	0	0	0	0	0	0	Never smoker	0		13.6	225	350	1.5	1076	45.69	11.5		233	93	38	139	0.47		1792.3	1	1	0		0	1	0	1	1	0	0	Transfemoral	0
Male	1	110	70	102	3	171	55	.	Sinus rhythm	0	0	0	0	0	0	0	0	0	Current smoker	0		15.8	151	211	0.6	432	49.4	10.55		144	174	53	72	2.12		1307	1	1	0		0	1	0	0	1	0	1	Transfemoral	0
Female	1	100	60	116	4	150	52	.	Sinus rhythm	1	1	0	0	0	0	0	0	0	Never smoker	0		13.9	246	247	1.3	467	136.16	52.35		207	.	.	.	0.06		1030	1	1	0	1	0	1	1	0	1	0	0	Transfemoral	0
Male	1	170	110	104	3	167	65	.	Wide QRS tachycardia	1	1	0	0	0	0	0	.	1	Unknown	0		12.3	247	294	2.7	171	116.21	62		209	88	39	121	0.17		3532	1	1	0	0	0	1	0	0	1	0	0	Transfemoral	0
Male	1	110	70	115	1	176	84	.	Other	1	1	0	0	0	0	0	0	0	Unknown	0		18.2	257	141	1.4	290.9	26.46	290.9		175	86	25	114	1.93		3408	1	1	0	0	0	1	0	0	1	1	1	Transfemoral	0
Male	0	100	60	101	1	163	56	.	Sinus rhythm	1	0	1	0	1	0	0	0	0	Current smoker	0		12.9	156	183	1.1	1848	218.64	100.42		156	69	34	99	0.05		238	1	1	0	1	0	1	1	0	1	0	1	Transfemoral	0
Male	1	100	50	118	3	165	59	.	Sinus rhythm	1	1	0	0	0	0	0	0	0	Current smoker	0		12.7	489	249	1.1	676	67.5	16.98		158	60	39.2	98	1.09	5401	.	1	1	0		0	1	1	0	1	0	0	Transfemoral	0
Male	0	140	80	100	2	172	72	.	Other	1	1	1	0	0	1	0	0	0	Ex- smoker	0		13.6	72	134	1.8	292	1.3	0.4		88	53	39	.	0.958	2450	.	1	1	0		1	1	1	0	1	0	1	Transfemoral	0
Male	1	110	70	96	2	169	68	.	Sinus rhythm	1	1	1	0	0	1	0	0	0	Never smoker	0		10.8	121	112	1.1	187	0.7	3.55		84	125	33.8	.	0.071	14717	.	1	1	0		0	1	1	0	1	0	0	Transradial	0
Male	1	130	70	90	3	160	60	.	Sinus rhythm	1	1	0	0	0	0	0	0	0	Ex- smoker	0		9.2	165	133	2	713	17.2	4.02		.	.	.	.	7.86	16190	.	1	1	0		0	0	0	0	1	0	0	Transfemoral	0
Male	0	110	80	97	4	169	60	.	Sinus rhythm	1	0	0	0	0	0	0	.	1	Ex- smoker	0		17.2	262	119	2	32719	450.6	28.61		.	.	.	.	.		.	1	1	0		0	1	0	0	0	1	0	Transradial	0
Female	1	160	100	111	3	152	50	.	Sinus rhythm	1	0	1	0	0	0	0	0	0	Never smoker	0		13.3	283	310	1	268	7.7	0.44		177	89	56.5	.	0.955	18032	.	1	1	0		0	1	1	0	0	0	1	Transfemoral	0
Male	1	120	80	109	3	168	53	.	Sinus rhythm	1	1	1	0	0	0	0	.	1	Ex- smoker	0		11.8	246	255	1	144	4.5	1.61		130	78	33.1	.	1.644	11529	.	1	1	0		0	1	0	1	1	1	0	Transfemoral	0
Male	1	120	90	100	3	175	70	.	Sinus rhythm	1	1	1	0	0	1	0	0	0	Never smoker	0		11.5	199	160	7.1	209	9.2	2.72		158	153	29	.	0.71	25000	.	1	1	0		0	1	1	0	1	0	0	Transfemoral	0
Male	1	115	89	121	3	160	60	.	Sinus rhythm	1	1	0	0	0	0	0	.	.	Never smoker	0		13.1	336	194	1.3	.	12.2	19.49		187	55	39.4	.	2.377	9750	.	1	1	0		0	0	0	0	0	0	0	Transfemoral	0
Male	1	140	90	83	2	170	60	.	Sinus rhythm	0	0	0	0	0	0	0	0	0	Never smoker	0		16	276	115	0.9	.	37.4	10.3		171	91	41.6	.	1.893	537	.	1	1	0	0	0	1	1	0	0	0	0	Transradial	0
Male	1	110	70	94	3	170	60	.	Sinus rhythm	1	1	1	0	0	1	1	0	0	Never smoker	0		14.1	243	131	1.7	.	7.5	2.97		219	184	31.5	.	0.964	3665	.	1	1	0	0	0	1	0	0	0	0	0	Transfemoral	0
Male	0	100	60	60	2	165	55	.	Sinus rhythm	0	0	0	0	0	0	0	0	0	Never smoker	0		14.1	190	119	1.2	76	0.4	2.8		234	148	55.4	.	0.021	3917	.	1	1	0	0	0	1	1	0	1	0	0	Transfemoral	0
Male	1	180	135	87	1	173	97	.	Sinus rhythm	1	1	0	0	0	0	0	0	0	Current smoker	0		10.2	238	172	1	324	7.3	16.82		176	107	22.9	.	2.843	4045	.	1	1	0	1	0	0	0	1	1	0	0	Transfemoral	0
Male	1	100	70	89	3	170	58	.	Sinus rhythm	1	1	1	0	0	0	0	0	0	Current smoker	0		11.1	236	166	1.6	437	13.5	30.93		149	56	35.6	.	16.715	25000	.	1	1	1	0	0	1	0	0	1	0	1	Transfemoral	0
Male	0	100	60	71	1	168	69	.	Sinus rhythm	1	0	0	0	1	1	0	0	0	Never smoker	0		14.8	260	128	0.9	.	19.6	8.78		201	109	35.6	.	0.02	144	.	1	1	0	0	0	1	1	0	1	0	0	Transfemoral	0
Male	1	160	110	93	3	165	67	.	Sinus rhythm	1	1	0	0	1	1	0	.	1	Ex- smoker	0		15.1	155	136	2.1	450	8.8	13.53		181	117	39.1	.	3.619	1692	.	1	1	0	0	0	1	0	1	1	1	0	Transfemoral	0
Male	0	140	70	76	2	173	80	.	Sinus rhythm	1	1	1	0	0	0	0	0	0	Never smoker	0		9.9	215	265	2.9	.	5.4	2.89		.	.	.	.	11.537	20775	.	1	1	0	0	0	0	0	0	0	0	0	Transfemoral	0
Male	1	140	90	126	1	174	65	.	Atrial fibrillation	1	1	1	0	0	0	0	0	0	Never smoker	0		11.8	352	209	5.9	253	32.9	21.76		209	223	26.2	.	6.795	25000	.	1	1	0	0	0	0	0	0	0	0	0	Transradial	0
Male	0	91	70	85	2	173	53	.	Sinus rhythm	1	0	1	0	0	1	0	0	0	Current smoker	0		11.6	269	340	1.2	131	1.7	3.72		178	254	29.2	.	5.327	5397	.	1	1	0	0	0	0	0	0	1	0	1	Transfemoral	0
Male	0	120	80	78	1	162	57	83	Sinus rhythm	1	1	0	0	0	0	0	.	.	Ex- smoker	0		14.1	345	90	1	79	15.6	0.56		178	76	32.7	138.6	2.55		.	1	1	0		0	1	0	1	1	0	0	Transfemoral	0
Male	1	160	100	110	4	172	62	83	Sinus rhythm	1	1	0	0	0	0	0	0	0	Current smoker	0		12.1	294	267	1.1	217	17.7	22.8		184	77	48	122.3	.	7156	.	1	1	0		0	1	0	1	1	0	0	Transfemoral	0
Male	0	120	80	76	1	166	66	81	Sinus rhythm	0	0	0	0	0	0	0	0	0	Current smoker	0		14.5	202	240	0.7	134	2.33	32.51		163	91	36	107	.	271.2	.	1	1	0		0	1	0	1	1	0	1	Transfemoral	0
Female	0	130	90	78	2	162	65	.	Sinus rhythm	1	1	1	0	0	0	0	0	0	Never smoker	0		11.9	210	181	1	363	24.72	12.37		117	77	27.3	73.5	1.82	10013	.	1	1	0		0	1	0	1	1	0	0	Transfemoral	0
Male	1	120	80	76	1	168	67	89	Sinus rhythm	0	0	0	0	0	0	0	0	0	Ex- smoker	0		11	336	94	0.9	149	4.59	4.08		138	51	25.7	105.3	7.35	4351	.	1	1	0		0	0	0	1	1	0	0	Transfemoral	1
Female	1	100	60	122	1	150	53	83	Sinus rhythm	1	1	1	0	0	0	0	0	0	Never smoker	0		12.3	242	328	1.2	1808	17.82	78.3		217	80	41.7	189.5	0.534	6856	.	1	1	1		0	1	0	0	0	0	1	Transfemoral	0
Male	1	100	60	95	3	151	72	99	Sinus rhythm	1	1	1	0	0	0	0	0	0	Ex- smoker	0		14.4	131	110	1.6	88	93.51	12.43		170	94	28	129	0.348	1714	.	1	1	0		0	0	0	0	1	0	0	Transfemoral	0
Female	1	130	80	106	3	157	77	104	Atrial fibrillation	1	1	1	0	0	0	0	0	0	Never smoker	0		11.8	229	107	1.9	501	56.56	30.63		233	48	55.1	162.1	1.52	30512	.	1	1	0		0	1	0	1	1	1	0	Transfemoral	1
Female	1	110	60	76	3	158	59	83	Sinus rhythm	0	0	0	0	0	0	0	0	0	Never smoker	0		14	191	351	1.7	175	232	67.46		152	115	41	82	.		.	1	1	0		0	1	0	1	1	0	1	Transradial	0
Female	0	0	0	0	4	163	54	.	Sinus rhythm	1	1	1	0	1	0	0	0	0	Never smoker	0		12.6	187	509	1.1	16960	300	150.9		.	.	.	.	.		.	1	1	0		0	0	0	0	0	0	0	Transfemoral	0
Male	1	130	90	90	3	167	50	77	Sinus rhythm	1	1	1	0	0	0	0	0	0	Never smoker	0		10.4	189	136	3.5	300	38.82	11.91		138	82	60.6	53	0.483	35000	.	1	1	0		0	1	0	1	1	0	0	Transradial	0
Male	0	150	80	92	1	170	65	.	Sinus rhythm	1	1	0	0	0	0	0	0	0	Ex- smoker	0		13	221	141	0.7	906	51.95	18.1		172	64	39	124	0.948	16255	.	1	1	0		0	1	0	1	1	0	0	Transfemoral	0
Female	1	110	70	134	3	140	37	73	Sinus rhythm	1	1	0	0	0	0	0	0	0	Current smoker	0		11.5	227	315	1	290	12.82	4.54		180	87	47	113	2.49	13465	.	1	1	0		0	0	0	0	0	0	0	Transfemoral	0
Male	1	140	100	105	3	156	40	66	Sinus rhythm	0	0	0	0	0	0	0	0	0	Never smoker	0		8.4	131	129	1.2	541	22.98	19.7		105	61	46	39	11.6	35000	.	1	1	0		0	1	0	1	1	0	0	Transfemoral	0
Female	0	120	80	110	3	155	57	97	Sinus rhythm	1	1	1	0	1	0	1	0	0	Never smoker	0		14.4	205	154	3.2	78	5.7	1.19		97	89	25.2	48.2	.	35000	.	1	1	0	0	0	1	0	1	1	0	1	Transfemoral	0
Male	0	130	80	110	3	161	74	108	Other	1	1	1	0	0	0	0	0	0	Never smoker	0		15.4	131	129	1.1	841	97.51	36.5		142	72	42.5	70.5	17		.	1	1	0	0	0	1	0	1	1	0	0	Transradial	0
Male	0	80	50	67	1	177	76	92	Sinus rhythm	0	0	0	0	0	0	0	0	0	Current smoker	0		14.6	167	123	0.8	1782	162.3	39.9		172	89	43	122	0.619	537.6	.	1	1	1	0	0	1	0	1	1	0	0	Transradial	0
Male	1	100	60	150	2	.	.	.	Atrial fibrillation	1	1	1	0	0	0	0	0	0	Current smoker	0		10.4	282	165	1.5	9555	112.8	15.8		.	.	.	.	.	20670	.	1	1	0	0	0	0	0	0	0	0	0	Transfemoral	0
Female	1	110	70	88	3	160	50	.	Sinus rhythm	0	0	0	0	0	0	0	0	0	Never smoker	0		14.4	244	382	1.1	8356	262	200	10	267	285	27	202	.	2804	.	1	1	0	0	0	0	0	0	0	0	0	Transradial	0
Male	0	110	60	84	1	165	63	.	Sinus rhythm	0	0	0	0	0	0	0	0	0	Ex- smoker	0		15.4	172	91	0.7	847	75.04	35.7		153	53	40.2	91.1	.	2866	.	1	1	0	0	0	1	0	1	1	0	0	Transfemoral	0
Male	0	80	40	104	4	169	58	88	Sinus rhythm	1	0	1	0	0	0	0	0	0	Ex- smoker	0		12.2	163	291	1.4	3588	196.4	200		98	62	53	34	.	15545	.	1	1	0	1	0	1	0	1	1	0	0	Transfemoral	0
Female	0	70	40	74	4	.	.	.	Sinus rhythm	1	0	1	0	0	0	1	0	0	Never smoker	0		12.9	218	208	0.9	113	2.61	3.58		.	.	.	.	.	1696	.	1	1	0	0	0	0	0	0	0	0	0	Transfemoral	1
Female	0	120	70	80	2	150	46	74	Sinus rhythm	0	0	0	0	0	0	0	0	0	Never smoker	0		8.1	127	253	4.4	316	47.31	166		122	.	.	.	.		.	1	1	0	0	0	1	0	0	1	1	0	Transfemoral	0
Male	0	140	90	74	1	171	70	98	Atrial fibrillation	0	0	0	0	0	0	0	0	0	Current smoker	0		14.3	188	109	0.7	433	300	196		157	94	35	104	.	1179	.	1	1	0	0	0	0	0	1	1	1	0	Both puncture	0
Female	1	180	100	60	1	151	52	88	Sinus rhythm	1	1	1	0	0	0	0	0	0	Never smoker	0		11	135	106	0.7	105	35.83	16.4		118	57	35	79	.	1575	.	1	1	0	0	0	1	1	0	0	0	1	Transradial	0
Male	1	110	60	104	3	154	43	70	Paced rhythm	1	1	0	0	0	0	0	0	0	Never smoker	0		8	253	168	1.2	179	4.56	1.15		129	53	58	62	.	11692	.	1	1	0	0	0	1	0	1	1	0	0	Transradial	0
Male	1	0	0	150	4	166	69	.	Sinus rhythm	0	0	0	0	0	0	0	0	0	Never smoker	0		16.1	212	285	1.7	3779	300	200		194	141	59	123	.	16.8	.	1	0	1	0	0	0	0	0	0	0	0	Transfemoral	1
Female	1	120	80	108	1	160	48	.	Sinus rhythm	1	1	1	0	0	0	0	0	0	Never smoker	0		10.4	435	250	1.8	183	10.6	5.94		155	74	39.9	96	.	14806	.	1	1	0	0	0	0	0	0	0	0	0	Transfemoral	0
Male	1	130	80	110	2	156	51	79	Sinus rhythm	1	0	1	0	0	0	0	0	0	Never smoker	0		11.2	128	312	4.8	69	2.55	0.428		180	124	38	113	.		.	1	1	0	0	0	1	0	1	1	0	1	Transfemoral	0
Female	0	130	70	104	3	158	45	.	Sinus rhythm	1	1	0	0	0	0	0	0	0	Never smoker	0		10.1	203	114	1.3	130	122.4	55.1		115	237	27.5	84.9	.		.	1	0	0	1	0	0	0	0	0	0	0	Transfemoral	0
Female	1	140	100	104	1	148	41	75	Sinus rhythm	0	0	0	0	0	0	0	0	0	Never smoker	0		10.8	218	271	1	359	63.8	11.9		109	102	28.2	62.6	.	10917	.	1	0	0	1	0	1	0	1	1	0	0	Transfemoral	0
Male	0	100	60	68	2	157	37	66	Sinus rhythm	1	1	0	0	0	0	0	0	0	Ex- smoker	1	No	15.4	198	96	1	1039	253.7	69.6		169	79	21	123	.	13158	.	1	1	0	1	0	0	0	0	0	0	0	Transradial	0
Female	1	100	70	42	3	150	35	75	Sinus rhythm	1	1	0	0	0	0	1	0	0	Current smoker	0		10.3	375	349	2.1	1210	28.47	35.9		94	43	44.1	46.8	.	35000	.	1	0	0	1	0	1	0	1	1	0	0	Transradial	0
Male	1	100	60	88	3	112	52	.	Sinus rhythm	1	1	1	0	0	0	0	0	0	Never smoker	0		8.5	254	301	2.8	1428	146.8	76.4		91	69	37.9	45.8	.	35000	.	1	1	0	0	0	0	0	0	0	0	0	Transfemoral	1
Female	1	100	60	122	3	152	45	86	Sinus rhythm	1	1	1	0	0	0	0	0	0	Never smoker	0		11.7	338	347	1.2	196	35.82	11.8		198	72	47.7	136.5	.	21195	.	1	1	0	0	0	1	0	1	1	0	0	Transfemoral	1
Male	1	90	60	128	3	172	70	.	Sinus rhythm	1	0	1	0	0	0	0	0	0	Current smoker	0		14.2	314	416	1.6	931	26.95	17.1		109	168	43	47	.	3942	.	1	1	0	0	0	1	0	1	1	0	0	Transfemoral	0
Male	1	100	60	106	1	177	54	78	Sinus rhythm	0	0	0	0	0	0	0	0	0	Ex- smoker	0		12.1	230	99	0.6	35	374	2.23		120	73	40	71	.		.	1	1	0	1	0	1	0	1	1	0	0	Transradial	0
Male	1	110	70	146	3	163	54	75	Atrial fibrillation	1	0	1	0	0	0	0	0	0	Ex- smoker	0		11.2	120	178	0.6	82	20.31	3.34		119	50	38	67	.	1081	.	1	1	0	0	0	1	0	1	0	1	0	Transradial	0
Female	1	130	80	86	3	152	42	70	Sinus rhythm	1	1	1	0	1	0	0	0	0	Never smoker	0		11.4	232	169	0.8	415	25.81	21.9		172	132	51.9	86.2	.	7763	.	1	1	0	0	0	0	0	1	1	0	1	Transfemoral	1
Male	0	0	0	0	4	169	60	75	Wide QRS tachycardia	1	0	0	0	1	1	1	0	0	Current smoker	0		14.4	122	185	0.9	71	130.3	16		130	.	.	.	.		.	1	1	0	1	0	0	1	0	1	0	0	Transfemoral	0
Male	1	140	90	134	3	170	70	.	Sinus rhythm	0	0	0	0	0	0	0	0	0	Current smoker	1	No	14.1	183	174	2.5	361	300	80.8		160	37	49.6	104.7	.	20204	.	1	1	0	0	0	0	0	0	0	0	0	Transfemoral	0
Male	0	120	70	88	1	165	73	103	Sinus rhythm	1	1	0	0	0	0	0	0	0	Current smoker	0		14.6	178	195	1.3	415	24.93	165		181	133	34.7	122	.	1559	.	1	0	0	1	0	0	0	1	1	0	1	Transradial	0
Male	0	100	60	100	3	167	58	.	Sinus rhythm	1	0	1	0	0	1	0	0	0	Never smoker	0		15.8	147	217	1.1	131	2.83	14.3		169	99	44.4	108.8	.	641.4	.	1	1	0	1	0	1	0	0	1	0	1	Transradial	0
Female	0	140	100	98	3	140	48	85	Sinus rhythm	1	1	1	0	0	1	0	0	0	Never smoker	0		11.3	364	388	1.2	62	1.04	16.7		132	126	30	75	.	6818	.	1	1	0	1	0	1	0	1	1	0	1	Transradial	1
Male	1	174	90	134	3	164	64	86	Sinus rhythm	1	1	1	0	0	0	0	0	0	Current smoker	0		15.5	277	280	1	196	19.82	10.3	0.184	204	128	27	153	1.96	429.5	.	1	0	1	0	0	1	0	1	1	0	0	Transfemoral	0
Male	1	100	60	88	2	170	70	.	Sinus rhythm	1	0	1	0	0	0	0	0	0	Current smoker	0		12.6	172	225	1.6	332	26.25	16.2	0.47	125	64	25	92	5.56	5022	.	1	0	1	0	0	0	0	0	0	0	0	Transfemoral	1
Male	1	110	70	74	1	162	63	89	Sinus rhythm	1	1	0	0	0	0	0	0	0	Current smoker	0		13.1	221	99	1.6	109	6.43	5.53	0.396	228	170	32	180	0.24	3155	.	1	0	1	1	0	1	1	0	1	0	0	Transradial	0
Male	1	150	100	84	1	167	71	.	Sinus rhythm	0	0	0	0	0	0	0	0	0	Current smoker	0		16.5	203	118	1.1	157	9.72	1.25		172	128	30	120	0.458	3494	.	1	1	0		0	1	1	0	1	1	0	Transfemoral	0
Male	1	120	80	60	1	167	65	.	Sinus rhythm	1	1	1	0	0	0	0	0	0	Ex- smoker	0		14.5	284	181	0.8	122	2.6	0.1		179	185	30	114	2.584	4665	.	1	1	0		0	1	1	0	1	0	1	Transfemoral	0
Male	1	120	70	112	1	156	55	.	Sinus rhythm	1	0	0	0	0	1	0	0	0	Current smoker	0		15.8	185	110	0.9	144	48.62	6		272	114	32	208	0.294		.	1	1	0		0	1	0	1	1	1	0	Transfemoral	0
Male	1	100	60	140	3	165	65	.	Sinus rhythm	1	0	1	0	0	0	0	0	0	Current smoker	0		10.1	188	241	0.9	526	60.25	25		89	101	24	42	11.87	2157	.	1	1	1	1	0	1	1	0	1	0	1	Transfemoral	0
Male	1	120	80	80	2	168	58	.	Atrial fibrillation	1	1	0	0	0	0	0	0	0	Current smoker	0		10.9	188	.	1	.	15.66	2		112	71	27	61	0.73	8728	.	1	1	0	0	0	1	1	0	1	0	0	Transfemoral	0
Female	1	130	70	90	1	160	59	.	Sinus rhythm	1	1	1	0	0	0	0	0	0	Never smoker	0		8	241	200	3.6	103	5.3	0.531		79	56	28	28	1.933	35000	.	1	1	0	1	0	1	1	0	1	0	1	Transfemoral	0
Male	1	120	80	108	3	169	67	.	Sinus rhythm	1	1	0	0	0	0	0	.	1	Never smoker	0		15.8	270	229	0.6	371	139.5	23.4		158	.	38	111	0.225	5684	.	1	1	0	1	0	1	0	1	1	1	0	Transradial	0
Female	1	100	80	72	3	155	60	.	Sinus rhythm	1	1	0	0	0	0	0	0	0	Never smoker	0		9.7	219	109	1.8	270	42.41	4.9		203	54	81	122	0.136	6294	.	1	1	0	0	0	1	1	0	1	0	0	Transradial	0
Female	1	120	80	90	3	152	55	.	Sinus rhythm	0	0	0	0	0	0	0	0	0	Never smoker	0		11.9	166	130	0.6	50	12.21	0.312		212	96	48	170	1.732	8980	.	1	1	0	0	0	1	0	0	1	1	0	Transradial	0
Male	0	103	79	66	1	169	68	.	Sinus rhythm	1	0	0	1	1	1	0	0	0	Never smoker	0		18.7	273	99	1.2	130	45.46	.	0.126	175	193	37	101	0.25		.	1	1	0	0	0	1	1	0	1	1	0	Transfemoral	1
Male	1	115	74	63	1	165	59	.	Sinus rhythm	1	1	0	1	1	1	0	0	0	Current smoker	0		15.9	148	118	1.2	153	17.17	.	0.078	148	129	52	58	0.11	1230	.	1	1	0	0	0	1	1	0	1	0	0	Transfemoral	0
Female	1	134	82	98	2	154	59	.	Sinus rhythm	1	1	1	0	0	0	0	0	0	Never smoker	1	No	11.7	203	197	1.2	93	16.2	16.9		143	107	33	88	0.5	5234	.	1	1	0		0	1	0	1	1	0	1	Transfemoral	1
Female	1	152	62	110	3	144	48	.	Sinus rhythm	1	1	1	1	0	1	0	.	1	Never smoker	0		9.9	140	161	2.2	197	21.2	20.7		125	74	67	44	3.44	8621	.	1	1	0	0	1	1	0	0	0	0	1	Transfemoral	0
Male	0	101	58	78	3	166	65	.	Sinus rhythm	1	0	1	1	0	0	0	.	1	Ex- smoker	0		12.5	130	225	0.8	60	1.18	1.82		96	47	28	53	8.04	2185	.	1	1	0	0	0	1	1	0	1	0	0	Transfemoral	0
Female	1	112	72	124	3	150	48	.	Sinus rhythm	1	1	1	0	0	0	0	0	0	Never smoker	0		11.3	155	246	1	179	38.1	8.7		181	82	44	116	0.92	12388.9	.	1	1	0	0	0	1	1	0	1	0	1	Transfemoral	0
Female	1	130	66	95	3	163	61	.	Sinus rhythm	1	1	1	0	0	0	0	0	0	Never smoker	0		12.7	328	488	1.5	207	128.1	91		212	209	43	133	0.3	1367.3	.	1	1	0	0	0	1	0	1	1	0	0	Transfemoral	0
Male	0	116	67	88	1	158	50	.	Sinus rhythm	1	0	1	0	0	0	0	0	0	Current smoker	0		11.9	188	175	1.4	374	12.4	47.6		139	96	44	69	15.5	29835.4	.	1	1	0	0	0	1	1	0	1	0	1	Transradial	0
Male	1	136	86	125	3	158	62	.	Other	1	1	1	0	0	0	0	0	0	Never smoker	0		15.5	226	565	2	7599	446.5	704		222	55	33	39	0.99	9909.6	.	1	1	1	0	0	0	0	0	1	0	0	Transfemoral	0
Female	1	177	90	124	3	155	63	.	Other	1	1	1	0	0	1	0	0	0	Never smoker	0		9.4	164	294	4.8	968	251.4	0.59		170	105	33.6	71.6	1.07	2720.2	.	1	1	0		0	1	1	1	1	0	1	Transfemoral	0
Male	1	120	70	72	3	162	68	88	Sinus rhythm	1	0	1	0	1	0	0	0	0	Never smoker	0		10.8	463	151	1.7	89	2.9	2.76		211	128	51.4	135.3	1.35	9560	.	1	1	0		0	0	1	0	1	0	1	Transfemoral	0
Male	1	160	100	158	3	158	52	79	Sinus rhythm	1	1	0	0	0	0	0	.	1	Current smoker	0		16.9	267	228	0.9	249	48.1	0.22		244	74	68.6	131.7	0.64	1719.6	.	1	1	0		0	1	1	0	1	0	0	Transfemoral	0
Male	1	102	71	100	3	170	50	80	Other	1	1	0	0	0	0	0	0	0	Never smoker	0		12.2	251	231	1.1	175.8	9.3	0.94		268	108	64.1	144.8	1.44	4289.2	.	1	1	0		0	1	1	0	1	0	0	Transfemoral	0
Female	1	189	101	122	3	154	48	78	Sinus rhythm	1	1	0	0	0	0	0	0	0	Never smoker	0		11.6	218	119	5.4	209.1	101.9	1.39		.	82	58.2	131.6	.	30000	.	1	1	0		0	0	0	1	1	0	0	Transfemoral	0
Male	1	183	130	80	3	170	60	80	Sinus rhythm	0	0	0	0	0	0	0	0	0	Current smoker	0		11.4	257	171	1	3894.7	190.1	5.01		197	90	39.8	134.5	.	3159.8	.	1	1	0		0	1	1	0	1	0	0	Transfemoral	0
Male	1	176	102	125	2	170	64	82	Sinus rhythm	1	1	1	0	0	0	0	0	0	Current smoker	0		10.1	394	299	5.9	80.8	4.2	0.24		259	293	35	162.7	.	21960.8	.	1	1	1	0	0	1	0	0	1	0	1	Transfemoral	0
Male	0	119	71	100	4	175	75	98	Sinus rhythm	1	0	1	0	0	0	0	.	1	Ex- smoker	0		10	286	278	7	496.6	262.5	5.05		209	134	40.4	118.2	.	30000	.	1	1	0	0	0	1	0	0	1	0	0	Transfemoral	0
Female	0	100	70	130	3	.	.	93	Sinus rhythm	1	0	1	0	0	1	0	.	1	Never smoker	0		10.4	315	161	0.5	371.5	45.4	9.43		.	.	.	.	.	14747.6	.	1	1	0	1	0	1	0	0	1	0	1	Transfemoral	0
Female	1	130	80	88	1	155	72	95	Sinus rhythm	1	1	0	0	0	0	0	0	0	Current smoker	0		13.8	226	130	0.7	278.6	3.4	2.93		170	72	49	106.4	.	579.3	.	1	0	1	0	0	1	1	0	1	0	0	Transfemoral	0
Male	0	140	60	102	3	155	64	.	Sinus rhythm	1	1	1	0	0	0	0	.	1	Current smoker	0		8.3	95	223	8.1	258.9	32.8	12.97		.	66	60	55.1	.		.	1	1	1	0	0	0	0	0	0	1	1	Transfemoral	0
Male	1	170	100	130	3	173	70	92	Sinus rhythm	1	0	1	0	0	0	0	0	0	Never smoker	0		10.9	248	148	1.1	246.4	7.1	7.27		173	88	43.9	106.8	3.12	1313.9	.	1	0	1	0	0	1	0	1	1	0	0	Transradial	0
Female	0	135	91	73	1	160	57	92	Sinus rhythm	1	1	1	0	0	0	0	0	0	Never smoker	0		10.6	252	216	1.4	116.2	2.3	0.38		145	131	66.4	87.4	.	13546	.	1	1	0	1	0	1	1	0	1	0	0	Transradial	0
Male	1	122	76	106	1	172	75	.	Sinus rhythm	1	0	1	0	1	0	0	0	0	Ex- smoker	0		8.1	189	246	2.3	478	46.4	12.32		131	129	40	79	13.54	3206	.	1	1	0		0	1	1	0	1	0	1	Transradial	0
Female	0	134	91	96	3	153	47	.	Sinus rhythm	1	0	1	0	1	0	0	0	0	Never smoker	0		14	194	330	0.9	2422	152.4	64.9		231	.	53	180	0.175	4820	.	1	1	0		0	1	1	0	1	0	1	Transradial	1
Male	0	135	91	92	1	174	72	.	Sinus rhythm	1	0	1	0	0	0	0	0	0	Current smoker	0		14.3	395	193	1.4	210	1.1	0.56		200	123	25	156	3.66	3800	.	1	1	0		0	1	1	0	1	1	0	Transradial	0
Male	0	152	73	77	3	167	75	.	Sinus rhythm	1	1	1	0	0	1	0	0	0	Never smoker	0		8.2	152	230	2	4966	153.8	192.28		128	86	23	29	4.03	1552	.	1	1	0		0	1	1	0	1	0	0	Transfemoral	0
Male	1	90	50	68	1	160	63	.	Sinus rhythm	1	1	1	0	0	1	0	0	0	Ex- smoker	0		12.9	147	405	1.5	4038	215.1	9.47		141	69	49	80	.		.	1	1	0		0	1	1	0	1	0	1	Transradial	0
Male	0	154	92	110	1	160	62	.	Sinus rhythm	1	1	1	0	1	0	0	0	0	Never smoker	0		12.2	112	108	1.6	214	9.8	0.5		97	82	29	57	.	3430	.	1	1	0		1	1	0	1	1	0	0	Transradial	0
Female	1	131	79	86	1	161	85	.	Sinus rhythm	1	1	1	0	0	0	0	0	0	Never smoker	1	Yes	10.7	276	179	1.3	338	30.3	0.88		116	.	32	75	1.47	6519	.	1	1	0		0	1	1	0	1	0	1	Transradial	0
Male	1	103	55	95	3	148	67	.	Atrial fibrillation	1	1	1	0	0	1	0	0	0	Unknown	0		12.4	213	215	2.1	708	42.5	32.5		183	206	50	118	.	7745	.	1	1	0		0	1	1	0	1	0	0	Transradial	0
Male	0	143	78	79	1	175	55	.	Sinus rhythm	0	0	0	0	0	0	0	0	0	Current smoker	0		13.9	168	90	0.8	232	4.1	0.14		156	56	38	87	.	2306	.	1	1	0		1	1	0	0	1	0	0	Transradial	0
Male	0	118	82	125	1	162	68	.	Sinus rhythm	1	1	0	0	0	1	0	0	0	Ex- smoker	0		14.1	127	259	1	499	65.8	12.7		119	.	.	.	.		.	1	1	0		0	1	1	1	1	1	0	Transradial	0
Male	0	128	70	77	1	164	77	.	Sinus rhythm	1	0	1	0	0	0	0	0	0	Ex- smoker	0		10.2	269	198	1.1	600	5.1	0.55		162	115	53	103	.	616.2	.	1	1	0		0	1	0	1	1	0	0	Transradial	1
Female	0	174	80	95	1	.	.	.	Sinus rhythm	1	0	0	0	0	0	0	0	0	Never smoker	0		13.8	189	199	0.5	240	9.8	1.96		198	99	43	116	.		.	1	1	0		0	1	1	0	1	0	0	Transradial	0
Male	0	175	93	85	1	170	61	.	Sinus rhythm	1	1	1	0	0	0	0	0	0	Ex- smoker	0		11	257	203	7.3	74	3.9	1.03		128	.	39	82	.		.	1	1	0		0	1	0	1	1	0	1	Transfemoral	0
Male	0	112	65	57	1	163	76	.	Sinus rhythm	1	1	0	0	0	0	0	0	0	Current smoker	0		14.8	373	112	1.1	74	0.8	4.6		219	128	33	163	.	2123	.	1	1	0		0	1	0	1	1	0	0	Transradial	0
Male	1	115	83	119	3	163	53	.	Sinus rhythm	0	0	0	0	0	0	0	0	0	Current smoker	0		11	437	376	1.2	1376	88.6	56.9		215	104	31	155	.	8597	.	1	1	0		0	1	1	0	1	1	0	Transradial	0
Male	0	102	60	123	2	170	52	.	Sinus rhythm	1	0	1	0	0	0	1	.	1	Current smoker	0		15	299	180	1	357	9.1	1.25		112	101	27	82	.	10194	.	1	1	0		0	1	1	0	1	0	1	Transradial	0
Male	0	149	70	108	3	177	84	.	Sinus rhythm	1	0	1	0	0	0	0	0	0	Ex- smoker	0		11.8	243	292	1.2	127	5.4	2.45		132	49	29	74	0.69	2149	.	1	0	1		0	1	1	0	1	0	1	Transradial	0
Male	0	211	130	112	1	168	68	.	Sinus rhythm	1	1	0	0	0	0	0	0	0	Ex- smoker	0		12.8	340	109	1.2	199	9.3	2.65		201	110	35	110	.	7419	.	1	1	0		0	1	1	0	1	0	0	Transradial	0
Male	0	175	105	120	2	160	57	.	Atrial fibrillation	1	1	0	0	0	1	0	0	0	Current smoker	0		13.3	199	127	0.9	177	13.1	0.14		142	.	56	78	0.99	7176	.	1	1	0		0	1	1	0	1	0	0	Transradial	0
Male	0	219	100	100	1	158	47	.	Sinus rhythm	1	1	1	0	0	1	0	0	0	Ex- smoker	0		10.9	194	418	5.3	193	26.5	0.3		161	117	31	83	0.11	8325	.	1	1	0		1	1	1	0	1	0	0	Transfemoral	0
Male	1	131	71	100	1	158	56	.	Sinus rhythm	1	1	1	0	0	0	0	0	0	Never smoker	0		10.9	234	311	6.1	790	138.5	72.8		127	.	.	.	.		.	1	1	0	0	0	1	1	0	1	0	0	Transfemoral	0
Female	1	150	90	120	3	160	70	.	Sinus rhythm	1	1	1	0	0	0	0	.	1	Never smoker	0		13.8	356	146	0.6	248	14.6	0.268		200	.	.	.	.	5843	.	1	0	0	1	0	1	1	0	1	0	1	Transfemoral	0
Male	1	157	101	118	1	167	53	.	Sinus rhythm	1	1	1	0	0	0	0	0	0	Ex- smoker	0		12.6	214	106	3.3	287	12.5	0.403		201	147	40	126	.	32859	.	1	1	0	0	0	1	0	0	0	0	0	Transfemoral	0
Female	0	118	64	79	1	138	38	.	Sinus rhythm	1	1	1	0	0	0	0	.	1	Never smoker	0		12	131	115	1.3	77	4.5	1.13		78	36	33	30	.	900.4	.	1	1	0	0	0	1	0	1	0	0	0	Transradial	0
Male	0	125	81	82	1	160	60	.	Sinus rhythm	1	0	0	0	1	0	0	0	0	Never smoker	0		14.5	507	96	0.6	2628	172.1	162		217	197	31	155	.	3459	.	1	1	0	1	0	1	0	1	1	0	0	Transradial	0
Female	0	155	78	119	1	150	40	.	Sinus rhythm	1	1	0	0	0	0	0	.	1	Never smoker	0		10.1	158	208	1.7	954	153.5	52.4		145	43	53	84	.	8529	.	1	1	0	0	0	1	0	0	1	0	0	Transradial	0
Male	1	175	98	130	3	162	63	.	Sinus rhythm	1	1	1	0	0	0	0	0	0	Never smoker	0		11.9	446	393	1.9	647	55.6	5.95		165	144	36	96	.	9467	.	1	1	0	0	0	1	1	0	0	0	1	Transfemoral	0
Female	1	125	79	108	1	144	43	.	Sinus rhythm	1	1	0	0	0	0	0	0	0	Never smoker	0		9.9	368	116	3.6	412	45.2	16.2		149	183	30	97	.		.	1	1	0	0	0	1	1	0	0	0	0	Transfemoral	0
Male	1	126	73	92	2	168	52	.	Sinus rhythm	1	1	1	0	1	0	1	0	0	Ex- smoker	0		13.6	215	331	1.6	2152	223.9	50.4		192	38	46	134	0.34	1749	.	1	0	0	1	0	1	1	0	1	0	1	Transfemoral	0
Male	0	119	79	112	1	150	44	.	Sinus rhythm	1	1	0	0	0	0	0	0	0	Never smoker	0		14.3	214	166	0.8	3487	310	73		220	53	40	118	7.39		.	1	0	0	1	0	1	1	0	1	0	0	Transradial	0
Male	1	178	119	99	2	160	53	.	Sinus rhythm	0	0	0	0	0	0	0	0	0	Current smoker	0		13.7	224	113	1.4	1854	193.2	73		227	91	53	156	7.09	32262	.	1	1	0	1	0	1	1	0	1	0	0	Transradial	0
Female	0	110	70	116	1	145	44	84	Other	1	1	0	0	0	0	0	0	0	Never smoker	0		9.9	189	116	1.1	422	17.45	.	2.9	218	83	46	146	4.18	6845	.	1	1	0		0	1	1	0	1	0	0	Transfemoral	0
Male	0	125	80	78	1	172	75	97	Sinus rhythm	1	0	0	0	1	1	0	0	0	Never smoker	0		15.3	216	157	1.2	3037	300	.	10	.	163	45	117	1.17		.	1	1	0		0	1	1	0	1	0	0	Transfemoral	1
Female	0	130	80	63	1	148	50	95	Sinus rhythm	1	0	0	0	0	0	0	0	0	Never smoker	0		11.6	218	133	0.9	3863	300	.	2.22	222	81	45	148	0.6		.	1	1	0	0	0	1	0	0	1	1	0	Transfemoral	0
Male	1	63	45	73	4	175	73	94	Sinus rhythm	1	0	1	0	0	0	0	0	0	Ex- smoker	0		14.8	54	235	3.6	1833	38.84	.	1.17	148	127	25	78	1.81	26462	.	1	1	0	0	0	1	0	0	1	0	1	Transfemoral	0
Female	1	0	0	0	4	155	45	.	Sinus rhythm	1	1	0	1	0	1	1	0	0	Never smoker	0		12.2	58	76	0.9	433	38.72	.	0.204	86	61	47	28	0.07	2489	.	1	1	0	0	0	1	1	0	1	0	0	Transfemoral	0
Male	0	120	80	63	1	174	69	77	Sinus rhythm	1	0	1	1	1	0	0	0	0	Never smoker	1	No	15.4	188	275	0.8	870	82.21	.	0.97	133	51	34	64	0.06	407.8	.	1	1	0	0	0	0	1	0	1	0	0	Transfemoral	0
Female	1	150	80	89	1	148	42	78	Sinus rhythm	1	1	0	0	0	0	0	0	0	Never smoker	0		11.2	243	120	0.8	99	3.47	.	0.171	220	142	51	138	0.28	1782	.	1	1	0	0	0	0	0	1	1	0	0	Transfemoral	0
Male	1	105	41	77	1	170	44	71	Sinus rhythm	1	0	0	0	0	1	1	0	0	Never smoker	0		11.9	101	113	1.8	201	25.49	.	0.494	119	.	.	.	0.53	35000	.	1	1	0	0	0	0	1	0	0	0	0	Transfemoral	0
Female	1	90	50	150	3	146	63	.	Other	1	0	1	1	1	0	1	0	0	Never smoker	0		11.8	177	240	0.5	170	11.1	.	0.356	131	115	23	54	0.43	1654	.	1	1	0	0	0	0	0	1	0	0	0	Transfemoral	0
Male	1	130	90	114	3	170	60	.	Sinus rhythm	1	0	1	0	0	0	0	0	0	Ex- smoker	0		11.7	235	373	2	233	11.02	.	0.583	.	80	36	81	14.37	35000	.	1	1	0	0	0	0	1	0	1	1	1	Transfemoral	0
Female	1	140	80	80	1	163	65	.	Sinus rhythm	1	0	1	0	0	0	0	0	0	Never smoker	0		12.1	318	404	1.1	74	9	3.13		227	410	34	134	.		.	1	1	0	0	0	1	1	0	1	0	1	Transradial	0
Male	1	120	70	64	1	.	.	.	Sinus rhythm	1	0	1	0	0	0	0	0	0	Current smoker	1	No	16	217	125	1	.	47.5	4.56		200	148	36	124	0.11	58	.	1	0	0	1	0	1	1	0	1	0	1	Transradial	0
Male	0	110	70	70	1	163	71	.	Sinus rhythm	1	1	0	0	0	0	0	0	0	Never smoker	0		16.6	243	156	1	157	6.22	.	0.583	158	73	47	85	0.638		491.9	1	1	0		0	1	1	0	1	0	0	Transfemoral	0
Female	1	130	70	70	3	150	48	.	Sinus rhythm	1	1	1	0	1	1	0	.	1	Never smoker	0		10.4	246	.	5.6	230	480.7	.	5.85	158	169	21	97	0.053		3264.1	1	1	0		0	1	1	0	1	0	0	Transfemoral	0
Male	1	120	80	92	2	178	68	.	Sinus rhythm	1	1	0	0	1	0	0	.	1	Never smoker	0		14.3	203	.	0.9	213	5.85	.	0.415	134	34	46	65	0.472		433.5	1	1	0		0	1	1	0	1	0	0	Transradial	0
Female	1	130	80	83	1	155	58	.	Sinus rhythm	1	1	0	0	0	0	0	.	1	Never smoker	0		11.9	174	.	0.8	2379	154.7	.	8.67	205	48	44	138	0.825		925.2	1	1	0		0	1	1	0	1	0	0	Transfemoral	1
Female	1	190	110	99	3	160	60	.	Sinus rhythm	1	1	0	0	0	0	0	0	0	Never smoker	0		11.4	175	162	0.6	346	6.6	.	0.269	190	187	37	114	0.515		1184.5	1	1	0		0	1	1	0	1	0	1	Transfemoral	0
Male	1	120	70	100	2	160	60	.	Sinus rhythm	1	0	1	1	0	0	0	.	1	Never smoker	0		9.6	425	283	1.2	757	15.9	.	1.61	208	100	54	118	12.441		536.9	1	1	0		0	0	0	1	1	0	1	Transfemoral	0
Male	1	180	100	83	2	170	75	.	Other	1	1	1	1	0	0	0	0	0	Never smoker	0		17.4	140	296	1.7	432	60.5	.	4	158	79	70	55	0.064		862.4	1	1	0		1	1	0	1	1	0	1	Transfemoral	0
Male	0	110	80	100	1	167	67	.	Sinus rhythm	1	1	0	0	0	0	0	0	0	Never smoker	0		14.2	200	120	1.2	472	30.3	.	0.85	188	121	42	112	0.178		708.3	1	1	0	0	0	1	1	0	1	0	0	Transradial	0
Male	1	140	90	87	1	163	70	.	Sinus rhythm	1	1	1	0	0	0	0	.	1	Current smoker	0		11.3	253	132	0.8	259	16.1	.	0.527	209	98	59	122	1.339		1251.6	1	1	0	0	0	1	1	0	1	0	0	Transradial	0
Male	0	110	70	78	1	173	73	.	Sinus rhythm	1	0	0	1	1	0	0	0	0	Current smoker	1	No	14.9	335	103	1	8685	650.66	.	20.65	220	177	45	146	2.901		.	1	1	1	0	0	1	1	0	1	0	0	Transradial	0
Male	1	110	60	125	1	163	60	.	Sinus rhythm	1	1	0	1	1	1	0	0	0	Current smoker	0		14.1	162	98	1.6	516	44.1	.	2.48	174	64	39	116	2.623		.	1	1	0	0	0	1	1	0	1	0	0	Transradial	0
Female	0	70	50	91	4	150	45	.	Sinus rhythm	1	1	1	0	0	0	0	0	0	Never smoker	0		8.3	266	364	2.2	800	71.9	.	18	194	173	41	106	5.26		978.3	1	1	0	0	0	1	1	0	1	0	0	Transfemoral	0
Male	1	0	0	0	4	168	70	.	Wide QRS tachycardia,Other	1	0	0	0	0	0	0	0	0	Current smoker	0		15.2	236	82	1.1	2044	93.38	17.694		245	170	61	157	0.02	947.7	.	1	1	0		0	1	1	0	1	0	0	Transradial	0
Female	0	170	90	84	1	155	62	.	Sinus rhythm	1	0	1	1	0	0	0	0	0	Never smoker	0		10	314	89	1.7	90	6.68	1.419		107	87	28	56	0.26	10999	.	1	1	0	0	0	1	1	0	0	0	1	Transradial	0
Female	1	150	100	146	3	160	58	83	Atrial fibrillation	1	1	0	0	0	0	0	0	0	Never smoker	0		11.6	156	195	1.4	244	7.27	16.196		104	88	30	57	4.33	35000	.	1	1	0	0	0	1	1	0	1	0	0	Transradial	0
Female	0	150	80	80	1	150	43	.	Sinus rhythm	1	1	1	0	0	1	0	0	0	Never smoker	0		11.5	181	170	0.5	259	41.96	12.352		102	64	39	59	0.01	2118	.	1	1	0	0	0	1	0	1	1	0	0	Transradial	1
Female	1	120	70	138	3	155	39	.	Other	1	1	0	0	0	0	0	0	0	Never smoker	0		12.7	353	208	0.8	224	195.16	50		147	52	41	86	0.64	9118	.	1	1	0	0	0	1	1	0	1	0	0	Both puncture	0
Male	0	150	90	88	1	175	80	92	Sinus rhythm	1	1	1	0	0	0	0	0	0	Current smoker	0		16.3	194	206	0.9	613	49.01	50		127	29	40	78	0.6	55	.	1	1	1	0	0	1	1	0	1	0	0	Transfemoral	0
Female	0	70	30	102	2	148	64	110	Sinus rhythm	1	1	1	0	0	0	0	.	1	Never smoker	0		11.6	420	372	5.8	826	192.8	23		161	114	34	83	.	14447	.	1	1	0	0	0	1	0	1	1	0	0	Transfemoral	0
Male	0	110	70	74	1	154	59	83	Atrial fibrillation	1	1	0	0	1	0	0	0	0	Current smoker	0		14.7	196	86	1	.	34.9	22.02		178	271	59	102	0.16	3652	.	1	1	0	0	0	1	0	1	0	0	0	Transradial	0
[truncated: 194 more columns]
